# Supplementary material for: Epigenetic modulation of type-1 diabetes via a dual effect on pancreatic macrophages and β cells
Source: eLife. 2014 Nov 19;3:e04631. doi: 10.7554/eLife.04631 (PMC4270084; doi:10.7554/eLife.04631)
Supplement: Supplementary file 1. — Genes over-represented in pancreatic CD45+ cells of NOD mice treated with I-BET151. DOI: http://dx.doi.org/10.7554/eLife.04631.011 [file elife04631s001.xlsx]

## Sheet: UP genes
Supplementary File 1: Genes over-represented in pancreatic CD45+ cells of NOD mice treated with I-BET151
2 wk treatment					12 hr treatment					24 hr treatment					48 hr treatment
Probe ID	Gene Symbol	FC IBET/DMSO	P value		Probe ID	Gene Symbol	FC IBET/DMSO	P value		Probe ID	Gene Symbol	FC IBET/DMSO	P value		Probe ID	Gene Symbol	FC IBET/DMSO	P value
10566934	Lyve1	8.27	0.320891		10349157	Serpinb2	6.192	0.0509682		10499861	S100a9	15.636	0.0970894		10521667	Bst1	7.226	0.0280185
10368343	Arg1	5.126	0.00527685		10492964	Cd5l	4.972	0.00552607		10435497	Stfa2l1	14.978	0.198698		10492964	Cd5l	6.619	0.0468179
10393936	Cbr2	5.048	0.197954		10474700	Thbs1	4.842	0.0555134		10493831	S100a8	14.5	0.101537		10541614	Clec4d	5.867	0.0679794
10566026	Folr2	4.831	0.202368		10578264	Msr1	3.707	0.0356335		10523156	Cxcl2	12.399	0.340215		10451953	Lrg1	5.72	0.0382533
10422728	Dab2	4.226	0.0165948		10569020	Ifitm6	3.621	0.0128888		10347291	Cxcr2	9.996	0.136219		10349157	Serpinb2	5.673	0.0143568
10552494	Klk9	3.636	0.0490046		10528207	Cd36	3.546	0.0343169		10583100	Mmp8	8.724	0.403098		10474700	Thbs1	5.606	0.0659857
10523717	Spp1	3.551	0.0045388		10451953	Lrg1	3.417	0.127677		10458382	Cd14	8.504	0.0953655		10363224	Fabp7	5.422	0.00877962
10523134	Pf4	3.365	0.14153		10547657	C3ar1	3.348	0.0735018		10451953	Lrg1	8.428	0.0130425		10392464	Fam20a	5.258	0.0633105
10492964	Cd5l	3.333	0.32296		10387855	Alox15	3.221	0.00644042		10563597	Saa3	7.984	0.0400135		10547153	Alox5	5.244	0.0263799
10365769	Hal	3.305	0.396899		10422728	Dab2	3.019	0.113783		10478633	Mmp9	7.694	0.0845582		10466130	Ms4a8a	5.174	0.00549804
10385583	Ltc4s	3.302	0.167682		10518751	Car6	3	0.0104592		10547664	Clec4e	6.815	0.0134291		10578264	Msr1	5.117	0.0471082
10563597	Saa3	3.194	0.0822303		10532711	Cmklr1	2.959	0.0215244		10568165	Zg16	6.555	0.152707		10563597	Saa3	5.044	0.0641066
10547657	C3ar1	2.94	0.153026		10534927	Pilra	2.958	0.0918874		10497463	Cpb1	6.318	0.0957272		10358339	Cfh	5.038	0.0542972
10560242	C5ar1	2.883	0.0049603		10446282	Emr1	2.829	0.0910814		10436100	Retnlg	6.198	0.275081		10475890	Mertk	4.852	0.0556453
10389222	Ccl6	2.827	0.0662345		10389214	Ccl9	2.824	0.12694		10501020	Chi3l3	6.05	0.104427		10514275	Ptplad2	4.826	0.00314747
10521667	Bst1	2.823	0.0580044		10523134	Pf4	2.761	0.128437		10501544	Amy2a5	5.994	0.0674787		10400844	Pygl	4.763	0.0262318
10537410	Tbxas1	2.808	0.154973		10547664	Clec4e	2.746	0.00471609		10517573	Cela3b	5.982	0.14835		10489463	Slpi	4.684	0.028602
10495054	Rhoc	2.771	0.0734673		10581266	Tppp3	2.737	0.0489161		10438730	Sst	5.967	0.15325		10376950	Pmp22	4.547	0.0718859
10389214	Ccl9	2.753	0.0439637		10393936	Cbr2	2.679	0.0178969		10448124	Fpr1	5.888	0.388258		10586118	Calml4	4.487	0.00527131
10418506	Stab1	2.595	0.224739		10372988	Slc16a7	2.673	0.0571304		10389222	Ccl6	5.793	0.0310834		10471721	Ptgs1	4.417	0.0599312
10547664	Clec4e	2.51	0.0833561		10570982	Fgfr1	2.647	0.157294		10501500	Amy2a5	5.785	0.520246		10536494	Cav2	4.366	0.0681755
10578264	Msr1	2.441	0.135326		10408693	F13a1	2.613	0.143302		10551531	Sycn	5.721	0.0281933		10517791	Padi4	4.336	0.0202701
10363224	Fabp7	2.432	0.381102		10521667	Bst1	2.601	0.0935998		10397882	Chga	5.648	0.0239672		10499854	S100a1	4.257	0.017204
10517517	C1qa	2.363	0.436965		10560242	C5ar1	2.577	0.0167423		10481278	Cel	5.615	0.103195		10446282	Emr1	4.237	0.0263809
10548385	Olr1	2.252	0.0689055		10508651	Sdc3	2.568	0.0654302		10521667	Bst1	5.5	0.117846		10440491	App	4.138	0.0697248
10534493	Ccl24	2.248	0.229289		10389222	Ccl6	2.563	0.0298258		10501494	Amy2b	5.337	0.0251484		10543239	Tcfec	4.119	0.0927922
10517513	C1qc	2.229	0.416214		10499189	Fcrls	2.557	0.0911976		10539200	Reg1	5.308	0.241744		10534927	Pilra	4.058	0.0288517
10419854	Slc7a8	2.215	0.0544479		10517791	Padi4	2.552	0.0513221		10581355	Ctrl	5.031	0.151883		10488382	Cd93	4.049	0.0935774
10508651	Sdc3	2.154	0.287452		10572130	Lpl	2.528	0.0192079		10560242	C5ar1	5.001	0.0866056		10469457	Plxdc2	4.015	0.0240456
10517508	C1qb	2.15	0.227169		10367400	Mmp19	2.521	0.113554		10518050	Cela2a	4.953	0.376316		10500204	Ecm1	3.992	0.0270599
					10601385	Tlr13	2.518	0.0316645		10541614	Clec4d	4.901	0.00932513		10392808	Cd300ld	3.975	0.100112
					10596148	Trf	2.506	0.142992		10460947	Pygm	4.866	0.286819		10532711	Cmklr1	3.889	0.0519717
					10489878	Ptgis	2.501	0.0621522		10537014	Cpa2	4.864	0.0274492		10388254	Aspa	3.862	0.026711
					10392560	Abca9	2.49	0.020963		10466659	Gda	4.837	0.116549		10528207	Cd36	3.806	0.0936814
					10481772	Garnl3	2.476	0.0546859		10396831	Arg2	4.741	0.124196		10438017	Fgd4	3.8	0.100558
					10365769	Hal	2.447	0.0316582		10349968	Chi3l1	4.67	0.495887		10360040	Fcgr3	3.785	0.0251209
					10458382	Cd14	2.446	0.0123454		10363224	Fabp7	4.27	0.292833		10569014	Ifitm2	3.781	0.0218504
					10547153	Alox5	2.439	0.0896657		10449467	Clps	4.205	0.13302		10570982	Fgfr1	3.715	0.0408688
					10452648	Emilin2	2.426	0.0700349		10537627	Prss2	4.143	0.312828		10355214	Idh1	3.706	0.0831997
					10557862	Itgam	2.389	0.119518		10474700	Thbs1	4.119	0.252334		10358421	Rgs18	3.672	0.000519322
					10607868	Tlr8	2.335	0.0282598		10600852	F630028O10Rik	4.064	0.232281		10351206	Selp	3.669	0.0699574
					10570291	F10	2.325	0.155436		10537051	Cpa1	4.03	0.218759		10422164	Ednrb	3.661	0.0424254
					10517513	C1qc	2.3	0.0829581		10601385	Tlr13	4.024	0.175077		10349968	Chi3l1	3.644	0.00204991
					10387536	Cd68	2.293	0.0763125		10349157	Serpinb2	4.012	0.0231002		10436456	Pros1	3.635	0.0396623
					10534935	Pilrb1	2.276	0.0945274		10562709	Cd33	3.995	0.00662484		10605848	Vsig4	3.568	0.0478082
					10355403	Fn1	2.272	0.122284		10466606	Anxa1	3.971	0.417947		10395414	Tmem195	3.566	0.0288945
					10436456	Pros1	2.272	0.121389		10508074	Csf3r	3.917	0.380333		10456904	Pstpip2	3.554	0.0598303
					10534493	Ccl24	2.257	0.101423		10389214	Ccl9	3.796	0.0746644		10601385	Tlr13	3.539	0.0211026
					10603860	Cfp	2.217	0.0427398		10445774	B430306N03Rik	3.687	0.381226		10606355	Cysltr1	3.527	0.0886782
					10445953	Emr4	2.186	0.0122898		10523717	Spp1	3.633	0.290093		10534940	Pilrb2	3.496	0.000593789
					10537410	Tbxas1	2.176	0.0165542		10557853	B230325K18Rik	3.536	0.468499		10363070	Gp49a	3.467	0.0915704
					10489569	Pltp	2.174	0.1149		10358339	Cfh	3.377	0.416748		10446928	Ltbp1	3.447	0.0720032
					10489246	Mafb	2.171	0.215109		10443463	Cdkn1a	3.371	0.29061		10593449	Layn	3.446	0.0253524
					10489463	Slpi	2.168	0.0123623		10408693	F13a1	3.328	0.0941838		10547689	Vmn2r26	3.422	0.0888518
					10603706	Med4	2.164	0.0722176		10581882	Ctrb1	3.316	0.096674		10452648	Emilin2	3.387	0.0924705
					10482448	Zeb2	2.161	0.0936216		10537650	Prss1	3.222	0.497025		10570291	F10	3.34	0.0446062
					10467258	Myof	2.15	0.101925		10527638	Alox5ap	3.209	0.20684		10562709	Cd33	3.241	0.073278
					10466210	Ms4a6d	2.147	0.133504		10424683	Ly6g	3.197	0.179498		10478048	Lbp	3.227	0.0340603
					10541564	Clec4a3	2.144	0.0548504		10514275	Ptplad2	3.142	0.197875		10578123	Rbpms	3.217	0.0759382
					10466606	Anxa1	2.136	0.00590597		10419563	Rnase1	3.102	0.0700713		10495596	Frrs1	3.213	0.049301
					10488382	Cd93	2.134	0.0170728		10432652	Cela1	3.079	0.0991966		10431697	Abcd2	3.207	0.0259305
					10392464	Fam20a	2.13	0.00177329		10440491	App	3.068	0.149563		10349166	Serpinb10-ps	3.181	0.0221507
					10471721	Ptgs1	2.129	0.0406655		10578264	Msr1	3.065	0.363193		10534935	Pilrb1	3.147	0.00443408
					10517568	Gm13011	2.128	0.037337		10436095	Retnla	3.041	0.154353		10453857	Gata6	3.136	0.0897667
					10349661	5430435G22Rik	2.1	0.0843791		10351509	Fcgr4	3.029	0.0833004		10476648	Dstn	3.117	0.0139893
					10398859	Adssl1	2.094	0.128014		10400844	Pygl	2.989	0.41397		10425852	Parvb	3.085	0.0758421
					10393559	Timp2	2.086	0.00765533		10494369	Sf3b4	2.974	0.255508		10561008	Ceacam1	3.08	0.0564806
					10569707	Myadm	2.079	0.0469389		10349166	Serpinb10-ps	2.945	0.301967		10481772	Garnl3	3.069	0.0940977
					10545182	Gm459	2.067	0.0677311		10488382	Cd93	2.891	0.0811011		10526783	BC055004	3.052	0.0952643
					10606355	Cysltr1	2.066	0.0202005		10435501	Stfa1	2.891	0.397978		10436590	2810055G20Rik	3.028	0.0957403
					10541555	Clec4a1	2.061	0.0789798		10431697	Abcd2	2.871	0.06879		10358879	Npl	3.026	0.114449
					10349968	Chi3l1	2.048	0.0842486		10387536	Cd68	2.871	0.0596063		10452815	Xdh	3.011	0.0963316
					10534940	Pilrb2	2.047	0.130819		10605848	Vsig4	2.806	0.0676713		10375051	Hba-a1	3.002	0.151187
					10576784	Cd209a	2.038	0.0187325		10520862	Fosl2	2.789	0.4628		10482448	Zeb2	2.984	0.0510127
					10422822	Lifr	2.028	0.0583646		10537410	Tbxas1	2.738	0.314271		10577641	1810011O10Rik	2.984	0.00115345
					10385504	Gm5431	2.016	0.102701		10442596	Sepx1	2.728	0.207122		10571444	Slc7a2	2.974	0.0123865
										10439296	Stfa2	2.728	0.0465214		10565962	P2ry2	2.96	0.061834
										10360040	Fcgr3	2.722	0.371864		10466210	Ms4a6d	2.946	0.103721
										10472350	Gca	2.682	0.333827		10449284	Dusp1	2.941	0.103931
										10598004	Ccr1	2.668	0.392501		10527638	Alox5ap	2.914	0.0629471
										10602221	Mir680-2	2.641	0.102451		10402268	Lgmn	2.907	0.0789023
										10548375	Clec7a	2.64	0.427003		10603708	Cask	2.905	0.0348238
										10464560	Aldh3b1	2.635	0.0108626		10560919	Atp1a3	2.903	0.111827
										10361995	Fam54a	2.62	0.115623		10383756	Ifitm2	2.899	0.0320333
										10503709	D130062J21Rik	2.596	0.121805		10376201	Gpx3	2.898	0.0317515
										10482030	Stom	2.588	0.559669		10358434	Pla2g4a	2.862	0.114978
										10547153	Alox5	2.582	0.114022		10367822	Rab32	2.843	0.0289119
										10373223	Lrp1	2.581	0.356174		10548375	Clec7a	2.841	0.119022
										10597279	Ccrl2	2.562	0.224351		10553299	Ifitm2	2.829	0.0459264
										10409278	Nfil3	2.547	0.344633		10558345	Dock1	2.806	0.0933539
										10351206	Selp	2.547	0.110767		10476401	Plcb1	2.797	0.11676
										10561008	Ceacam1	2.532	0.111655		10570280	F7	2.784	0.113896
										10495054	Rhoc	2.527	0.173107		10576911	Efnb2	2.783	0.0783317
										10523359	Cxcl13	2.514	0.0901886		10412562	Flnb	2.78	0.0964744
										10607868	Tlr8	2.497	0.10546		10439895	Alcam	2.743	0.0798924
										10376513	Nlrp3	2.486	0.376616		10487238	Hdc	2.737	0.0690852
										10368277	Rps12	2.486	0.357046		10489878	Ptgis	2.728	0.0447525
										10502224	Sgms2	2.48	0.402056		10532133	Evi5	2.723	0.0140338
										10547657	C3ar1	2.459	0.458082		10383799	Tcn2	2.714	0.0288779
										10346960	Ccnyl1	2.454	0.0373708		10392560	Abca9	2.713	0.0188439
										10417144	Timm8a2	2.44	0.0501449		10572897	Hmox1	2.712	0.143895
										10574166	Cpne2	2.434	0.0552267		10374453	Glul	2.711	0.0665821
										10372652	Lyz1	2.425	0.160421		10367816	9130014G24Rik	2.71	0.0528394
										10542470	Mgst1	2.416	0.225742		10567355	Gprc5b	2.705	0.132298
										10475946	Zc3h6	2.415	0.278903		10476759	Rin2	2.703	0.0258901
										10595033	Scg3	2.392	0.11962		10482920	Cd302	2.703	0.0349746
										10410124	Ctsl	2.38	0.182124		10453747	Colec12	2.702	0.138136
										10457733	B4galt6	2.377	0.159872		10358038	Rnpep	2.68	0.120791
										10344966	Ly96	2.355	0.0657531		10405870	Vmn2r122	2.674	0.0865145
										10425066	Csf2rb	2.347	0.14233		10367805	9130014G24Rik	2.672	0.0856217
										10370573	Theg	2.34	0.174765		10350753	Glul	2.665	0.0476841
										10481518	Ptges	2.33	0.31869		10514590	Dock7	2.665	0.133745
										10452316	C3	2.325	0.283682		10569017	Ifitm3	2.651	0.0485424
										10356932	D1Ertd622e	2.323	0.35331		10358091	Nav1	2.65	0.096613
										10452485	Rab31	2.317	0.206006		10501762	Snx7	2.646	0.110025
										10438769	Cldn1	2.313	0.357133		10414537	Rnase4	2.644	0.114271
										10439292	BC100530	2.298	0.171317		10458663	Dpysl3	2.638	0.10968
										10576807	Cd209d	2.293	0.276747		10404965	Rnf144b	2.621	0.153834
										10468893	Csf2ra	2.292	0.172114		10448676	Slc9a3r2	2.619	0.110225
										10528207	Cd36	2.29	0.268752		10607868	Tlr8	2.619	0.0758831
										10405587	Tgfbi	2.266	0.297051		10489569	Pltp	2.603	0.0945805
										10583312	Taf1d	2.26	0.285203		10600852	F630028O10Rik	2.595	0.0168449
										10553598	Cyfip1	2.259	0.310734		10436892	Itsn1	2.594	0.103854
										10392845	Cd300lf	2.247	0.202809		10435704	Cd80	2.585	0.0440522
										10508734	Ptafr	2.244	0.221418		10351509	Fcgr4	2.583	0.0401962
										10568873	Adam8	2.237	0.202344		10567995	Nupr1	2.577	0.122828
										10458828	Cdo1	2.227	0.494228		10406934	Etv1	2.57	0.0801982
										10378568	Mir22	2.225	0.369322		10351400	Fam78b	2.567	0.0375698
										10388938	Wsb1	2.225	0.0139477		10410204	Nlrp4f	2.567	0.0910194
										10603708	Cask	2.223	0.225429		10537785	Tas2r143	2.555	0.110996
										10531794	Wdfy3	2.222	0.0749178		10542470	Mgst1	2.548	0.000139898
										10354168	Tbc1d8	2.215	0.490487		10468893	Csf2ra	2.539	0.01914
										10456904	Pstpip2	2.214	0.130085		10555027	Gab2	2.533	0.0885862
										10487823	Siglec1	2.212	0.371247		10543017	Pdk4	2.529	0.0484639
										10361748	Fbxo30	2.208	0.424907		10487588	Il1a	2.525	0.0199547
										10578361	Asah1	2.206	0.235368		10579054	4930467E23Rik	2.516	0.151256
										10482448	Zeb2	2.206	0.0720768		10549929	Vmn2r33	2.511	0.140929
										10560919	Atp1a3	2.203	0.145703		10421269	Sorbs3	2.505	0.0395684
										10368486	Rnf146	2.197	0.253525		10353669	4931408C20Rik	2.492	0.0955509
										10542221	Mir680-1	2.189	0.0822782		10573939	Lpcat2	2.488	0.0725002
										10604832	Mir505	2.186	0.281583		10528183	Speer4d	2.486	0.152588
										10497548	Fndc3b	2.177	0.330484		10344966	Ly96	2.483	0.00200371
										10392560	Abca9	2.175	0.180993		10405587	Tgfbi	2.475	0.093085
										10518059	Ctrc	2.174	0.253532		10404996	Ninj1	2.473	0.11401
										10367822	Rab32	2.167	0.0531973		10411633	Naip1	2.466	0.0130166
										10392815	AF251705	2.163	0.143933		10528177	Speer4e	2.439	0.145994
										10438017	Fgd4	2.161	0.163775		10379727	Gm11428	2.43	0.0037125
										10476759	Rin2	2.159	0.205853		10445293	Pla2g7	2.415	0.0108932
										10541587	Clec4a2	2.156	0.0576403		10387536	Cd68	2.394	0.0902414
										10492964	Cd5l	2.153	0.277013		10569877	1810033B17Rik	2.373	0.00509228
										10544084	Zc3hav1l	2.153	0.272241		10560886	Cd177	2.359	0.0933147
										10456071	Csf1r	2.133	0.228116		10548552	Klra2	2.358	0.0238793
										10399710	Rsad2	2.133	0.338283		10599174	Il13ra1	2.355	0.0607131
										10495596	Frrs1	2.126	0.514324		10464560	Aldh3b1	2.347	0.137322
										10551696	Rasgrp4	2.126	0.0632268		10443494	Pi16	2.346	0.0328389
										10475890	Mertk	2.121	0.0499004		10549921	Vmn2r43	2.343	0.173133
										10404702	Gcnt2	2.115	0.169084		10456071	Csf1r	2.341	0.163789
										10582985	Casp1	2.1	0.0752308		10435948	Ccdc80	2.338	0.0181827
										10410211	Zfp640	2.093	0.514112		10406334	Mctp1	2.337	0.169588
										10519811	Speer8-ps1	2.088	0.415212		10436596	2810055G20Rik	2.337	0.0346004
										10446229	Tnfsf9	2.088	0.132248		10578361	Asah1	2.333	0.080031
										10378857	Coro6	2.085	0.320932		10577388	4930467E23Rik	2.331	0.171237
										10430931	Nfam1	2.075	0.090273		10395457	Etv1	2.329	0.052362
										10578123	Rbpms	2.072	0.32833		10517513	C1qc	2.325	0.0187922
										10541555	Clec4a1	2.067	0.247474		10565712	Acer3	2.325	0.0877342
										10367436	Cd63	2.064	0.294771		10381445	Tmem106a	2.324	0.101999
										10579925	Gab1	2.064	0.0248296		10511446	Asph	2.319	0.0041344
										10520388	Rbm33	2.06	0.420861		10475532	Sqrdl	2.318	0.0232625
										10517614	Fam43b	2.059	0.233805		10355403	Fn1	2.314	0.0654775
										10570291	F10	2.057	0.169659		10387568	BC096441	2.306	0.0737751
										10505064	Tmem38b	2.055	0.0876975		10551883	Tyrobp	2.306	0.0614244
										10367400	Mmp19	2.053	0.098286		10551696	Rasgrp4	2.294	0.161104
										10581336	Gfod2	2.042	0.340891		10381588	Grn	2.286	0.07354
										10593497	Zc3h12c	2.04	0.358023		10553598	Cyfip1	2.282	0.141054
										10493820	S100a6	2.039	0.144939		10531796	Wdfy3	2.281	0.157505
										10452815	Xdh	2.032	0.43867		10470446	Rxra	2.274	0.166023
										10555027	Gab2	2.027	0.256447		10448124	Fpr1	2.272	0.0657933
										10355403	Fn1	2.025	0.398929		10552140	Cebpa	2.267	0.149568
										10445241	Tnfrsf21	2.024	0.322635		10404496	Nqo2	2.261	0.00907648
										10404187	Tdp2	2.019	0.141568		10574471	Cmtm3	2.261	0.15256
										10392796	Cd300lb	2.015	0.110279		10501229	Gstm1	2.253	0.0520543
										10537785	Tas2r143	2.015	0.0620175		10358476	Prg4	2.245	0.125353
										10464084	Tcf7l2	2.008	0.146867		10464084	Tcf7l2	2.245	0.0655647
										10411611	Naip5	2.007	0.416628		10488378	Thbd	2.235	0.1754
										10397346	Fos	2.005	0.201711		10546891	Camk1	2.233	0.0775525
										10442219	Zfp52	2.004	0.209322		10432682	Krt80	2.23	0.0376134
										10383799	Tcn2	2.001	0.109322		10602865	Map3k15	2.222	0.033437
															10404053	Hist1h2bc	2.216	0.159308
															10505270	Slc31a2	2.206	0.00423428
															10566350	A530023O14Rik	2.204	0.131345
															10480842	Tmem141	2.202	0.00393168
															10563314	Dhdh	2.196	0.00447954
															10492682	Fam198b	2.193	0.0408257
															10438340	Comt1	2.191	0.0430842
															10529485	Htra3	2.19	0.0445664
															10559446	Lilrb3	2.19	0.0434676
															10594825	Aqp9	2.185	0.093001
															10461587	Ms4a4a	2.184	0.124235
															10495285	Sort1	2.177	0.0755834
															10588899	Gpx1	2.175	0.11802
															10550509	Pglyrp1	2.17	0.00376643
															10372988	Slc16a7	2.165	0.0164796
															10564818	Anpep	2.163	0.0957629
															10603860	Cfp	2.161	0.103711
															10468762	4930506M07Rik	2.16	0.127658
															10445753	Trem3	2.157	0.186725
															10574023	Mt2	2.155	0.117053
															10473809	Sfpi1	2.152	0.0868496
															10523128	Ppbp	2.142	0.0416631
															10363231	Smpdl3a	2.14	0.0193198
															10605370	Mpp1	2.139	0.0345871
															10604187	Lamp2	2.137	0.0382673
															10497265	Fabp4	2.134	0.151354
															10517508	C1qb	2.134	0.0213616
															10419744	Slc7a7	2.127	0.166741
															10411611	Naip5	2.124	0.0665285
															10534102	Gusb	2.123	0.166258
															10432540	Lima1	2.121	0.133258
															10415844	Ctsb	2.113	0.123208
															10517517	C1qa	2.113	0.0240142
															10345791	Il1rl1	2.109	0.0336287
															10388591	Cpd	2.107	0.153266
															10392183	Ern1	2.106	0.113089
															10530269	Rbm47	2.106	0.188356
															10532169	Mfsd7a	2.105	0.136086
															10550208	Gm3994	2.105	0.183885
															10438639	Dgkg	2.102	0.00789422
															10526947	C130050O18Rik	2.102	0.177759
															10445953	Emr4	2.098	0.0272778
															10367436	Cd63	2.097	0.191823
															10567580	Igsf6	2.094	0.0276631
															10409278	Nfil3	2.091	0.0517438
															10382321	Kcnj2	2.085	0.128978
															10519857	Hgf	2.085	0.000834958
															10528815	5031410I06Rik	2.077	0.168891
															10568001	Sult1a1	2.076	0.132066
															10595404	Fam46a	2.074	0.0614042
															10550770	Vmn1r114	2.072	0.082003
															10399308	Fkbp1b	2.07	0.0665279
															10500335	Fcgr1	2.069	0.199604
															10424126	Depdc6	2.068	0.104525
															10528804	5031410I06Rik	2.063	0.179456
															10438468	Cyp2ab1	2.061	0.00318219
															10530059	Sel1l3	2.059	0.0946537
															10559467	Pira1	2.058	0.0519018
															10560730	Vmn1r93	2.058	0.101263
															10547177	Rassf4	2.057	0.16721
															10543253	Wnt2	2.054	0.0345314
															10562720	Siglece	2.054	0.176867
															10568605	Ctbp2	2.052	0.21081
															10560618	Apoc1	2.047	0.114193
															10506031	Nfia	2.045	0.0165392
															10348451	Cxcr7	2.044	0.110498
															10566877	Sbf2	2.044	0.0585469
															10487011	Gatm	2.043	0.145576
															10444016	Pram1	2.042	0.179407
															10476395	Bmp2	2.042	0.134851
															10595402	Fam46a	2.042	0.112928
															10351347	Creg1	2.041	0.049953
															10577757	Adam9	2.04	0.18336
															10348354	Ugt1a9	2.036	0.139233
															10356968	Pam	2.033	0.1881
															10550189	Gm10679	2.028	0.178954
															10421697	9030625A04Rik	2.026	0.0726252
															10497358	Sirpb1b	2.026	0.108712
															10401829	Gm8300	2.025	0.159313
															10560740	Gm10670	2.025	0.128267
															10528821	Gm10220	2.023	0.149422
															10436500	Gbe1	2.02	0.014297
															10541555	Clec4a1	2.02	0.125706
															10560785	Vmn1r-ps79	2.012	0.0985102
															10596148	Trf	2.011	0.0727282
															10578324	Mtus1	2.01	0.10488
