# Supplementary material for: Epigenetic modulation of type-1 diabetes via a dual effect on pancreatic macrophages and β cells
Source: eLife. 2014 Nov 19;3:e04631. doi: 10.7554/eLife.04631 (PMC4270084; doi:10.7554/eLife.04631)
Supplement: Supplementary file 2. — Genes under-represented in pancreatic CD45+ cells of NOD mice treated with I-BET151. DOI: http://dx.doi.org/10.7554/eLife.04631.012 [file elife04631s002.xlsx]

## Sheet: Down genes
Supplementary File 2: Genes under-represented in pancreatic CD45+ cells of NOD mice treated with I-BET151
2 wk treatment					12 hr treatment					24 hr treatment					48 hr treatment
Probe ID	Gene Symbol	FC IBET/DMSO	P value		Probe ID	Gene Symbol	FC IBET/DMSO	P value		Probe ID	Gene Symbol	FC IBET/DMSO	P value		Probe ID	Gene Symbol	FC IBET/DMSO	P value
10497337	Car1	0.152	0.449137		10545212	Gm5574	0.045	0.00166963		10410386	E430024C06Rik	0.155015	0.110122		10410386	E430024C06Rik	0.316	0.041797
10602372	Alas2	0.166	0.0236693		10403011	LOC674190	0.114	0.163428		10501922	Snhg8	0.249563	0.0151225		10574149	Nlrc5	0.425	1.11491e-05
10600480	4930408F14Rik	0.203	0.413208		10428973	Gsdmc4	0.184	7.28718e-05		10408200	Hist1h4f	0.295247	0.0177048		10414734	Gm13959	0.433	0.00914181
10498741	Serpini2	0.219	0.014258		10415431	Mcpt1	0.209	0.000463888		10351043	Snord47	0.30525	0.199722		10466054	Cd6	0.438	0.00178921
10603242	4930408F14Rik	0.231	0.421217		10366446	Tspan8	0.248	0.00793811		10392259	Smurf2	0.313185	0.217012		10491091	Tnfsf10	0.444	0.0479062
10582545	Mela	0.233	0.403193		10428960	Gsdmc2	0.267	0.00127113		10358399	Rgs13	0.334672	0.0469556		10414909	Gm8721	0.454	0.0724366
10567366	Gp2	0.24	0.0475566		10545205	Gm1418	0.267	0.00888357		10503172	Chd7	0.337496	0.00069972		10574145	Nlrc5	0.459	0.00169656
10542221	Mir680-1	0.269	0.392239		10415438	Mcpt2	0.271	0.0157049		10604743	Snord61	0.340368	0.183974		10415015	Gm13949	0.462	0.0158102
10573054	Gypa	0.272	0.260721		10519811	Speer8-ps1	0.276	0.00351509		10432176	Snora34	0.373692	0.232318		10503212	Chd7	0.465	0.0231732
10579054	4930467E23Rik	0.285	0.451545		10395201	Slc26a3	0.288	0.00304631		10505071	Tmem38b	0.378788	0.0184761		10392259	Smurf2	0.467	0.0501707
10570634	4930467E23Rik	0.288	0.451498		10545180	Gm10879	0.295	0.179478		10508719	Snora16a	0.38835	0.00546503		10469278	Il2ra	0.479	0.0221414
10577361	4930467E23Rik	0.292	0.438725		10545202	Gm1077	0.298	0.0453144		10503212	Chd7	0.389712	0.00112661		10574137	Nlrc5	0.479	0.00885724
10579060	4930467E23Rik	0.298	0.452605		10559871	Vmn2r34	0.3	0.000578536		10563108	Snord35a	0.390625	0.037595		10571312	Dusp4	0.48	0.00154885
10602221	Mir680-2	0.3	0.42418		10412517	Gm3002	0.303	0.00119036		10403957	Hist1h4m	0.392003	0.142434		10525365	Hvcn1	0.482	0.0407793
10577388	4930467E23Rik	0.301	0.444736		10537545	Gm7254	0.303	0.00187076		10576216	Snord68	0.395101	0.0238902		10369867	Tfam	0.484	0.0482035
10537014	Cpa2	0.318	0.0716314		10492300	Aadac	0.308	0.00152946		10548857	Hist4h4	0.40404	0.000873099		10376324	Gm12250	0.485	0.00498222
10464298	Pnlip	0.323	0.104019		10499412	Rab25	0.313	0.0193144		10408074	Hist1h4k	0.408497	0.000652905		10408200	Hist1h4f	0.49	0.00474112
10598227	4930408F14Rik	0.326	0.414723		10559928	Vmn2r51	0.317	0.00134389		10404051	Hist1h4d	0.409333	0.146243		10493076	Sh2d2a	0.492	0.0195196
10464328	Pnliprp2	0.334	0.0687262		10419116	Gm10375	0.318	0.00298435		10499130	Rnu73b	0.410004	0.00167578		10547894	Cd4	0.494	0.00121859
10464313	Pnliprp1	0.335	0.0802892		10570634	4930467E23Rik	0.324	0.00428515		10404067	Hist1h4b	0.414766	0.000240085		10351880	E430029J22Rik	0.495	0.00952463
10566258	Hbb-b2	0.338	0.0861865		10599075	Gm10058	0.326	0.00793445		10438909	Atp13a3	0.414938	0.216787		10450501	Tnf	0.496	0.00841114
10566254	Hbb-b1	0.339	0.085418		10602221	Mir680-2	0.326	0.049637		10432640	Bin2	0.415455	0.123063		10444306	H2-Eb2	0.497	0.0308046
10545086	Snca	0.341	0.00907006		10528177	Speer4e	0.327	0.0151956		10593591	Acat1	0.41684	0.247213		10554118	Fam169b	0.497	0.00419854
10537634	Try4	0.342	0.0735334		10603242	4930408F14Rik	0.328	0.0912136		10353034	Snord87	0.417188	0.00277878		10425040	Apol7e	0.499	0.000590149
10558159	Dmbt1	0.345	0.192553		10603986	Gm10058	0.328	0.00946951		10415015	Gm13949	0.42123	0.302861
10399710	Rsad2	0.345	0.070275		10549938	Vmn2r34	0.33	0.00135972		10408243	Hist1h4a	0.428082	0.00515822
10599084	4930408F14Rik	0.346	0.42265		10419125	Gm8005	0.331	0.00121209		10404024	Hist1h4h	0.434594	0.0532174
10459391	Fech	0.351	0.0646266		10358027	Elf3	0.332	0.00866725		10545192	Rprl1	0.436681	0.342726
10417446	4930555G01Rik	0.352	0.422687		10549923	Vmn2r34	0.333	0.00105359		10408081	Hist1h1b	0.43956	0.117454
10599673	Slxl1	0.356	0.455155		10599096	Gm10058	0.333	0.00820966		10500333	Hist2h4	0.439947	0.250971
10473356	Ube2l6	0.36	0.100112		10375265	Atp10b	0.335	0.00117955		10351039	Gas5	0.440917	0.377955
10572527	4930467E23Rik	0.365	0.0519717		10528183	Speer4d	0.335	0.00620026		10404061	Hist1h2bb	0.441501	0.199907
10517573	Cela3b	0.368	0.026711		10559894	Vmn2r34	0.338	0.000603941		10501046	Gm10673	0.446229	0.192019
10519811	Speer8-ps1	0.373	0.0936814		10363455	Pcbd1	0.341	0.0436807		10394783	Hpcal1	0.448229	0.167577
10490923	Car2	0.383	0.100558		10528191	Speer4d	0.344	0.020373		10597511	Gm5921	0.449438	0.382324
10432652	Cela1	0.387	0.0251209		10559509	Cdc42ep5	0.345	0.0369442		10503198	Chd7	0.456413	0.163246
10518059	Ctrc	0.387	0.0218504		10579054	4930467E23Rik	0.345	0.00423072		10537558	Gm6273	0.458716	0.234119
10449245	Pdia2	0.388	0.0408688		10419119	Gm8165	0.348	0.00367338		10503176	Chd7	0.458926	0.114296
10539200	Reg1	0.392	0.0831997		10516765	Serinc2	0.348	0.00303233		10503214	Chd7	0.463607	0.361846
10537638	Try10	0.396	0.000519322		10519805	Speer4d	0.348	0.0228941		10380135	Mir142	0.467508	0.0365288
10510191	Zfp600	0.398	0.0699574		10559883	Vmn2r42	0.348	0.0021115		10503216	Chd7	0.468604	0.187935
10528804	5031410I06Rik	0.401	0.0424254		10599064	Gm10058	0.348	0.0089432		10375935	Skp1a	0.47081	0.0692748
10551531	Sycn	0.409	0.00204991		10560730	Vmn1r93	0.349	0.0020777		10461152	Snhg1	0.47259	0.355902
10481278	Cel	0.418	0.0396623		10603953	Gm5169	0.349	0.00750118		10384150	Purb	0.479386	0.162829
10568502	Cuzd1	0.418	0.0478082		10419122	Gm8165	0.35	0.00152086		10379650	Slfn3	0.480538	0.112604
10349648	Ctse	0.42	0.0288945		10550760	Vmn1r100	0.35	0.00366239		10498599	Ift80	0.481464	0.425808
10513420	Mup7	0.42	0.0598303		10559901	Vmn2r42	0.35	0.00208666		10490302	2810021G02Rik	0.481696	0.00804989
10544333	Try5	0.42	0.0211026		10550189	Gm10679	0.351	0.00306532		10468292	Pdcd11	0.482393	0.427692
10537179	Bpgm	0.422	0.0886782		10558590	Prap1	0.352	0.019335		10461158	Snhg1	0.483325	0.550987
10528815	5031410I06Rik	0.425	0.000593789		10542221	Mir680-1	0.353	0.0759223		10408225	Hist1h4c	0.484496	0.589505
10497463	Cpb1	0.427	0.0915704		10372557	Gm239	0.354	0.00836854		10598049	ND3	0.484731	0.596737
10417319	D830030K20Rik	0.429	0.0720032		10602009	Rnf128	0.354	0.0118792		10442580	Rps2	0.489476	0.612562
10563802	Dbx1	0.432	0.0253524		10579060	4930467E23Rik	0.355	0.00311365		10565514	Tmem126a	0.490677	0.181199
10513455	Mup2	0.438	0.0888518		10549904	Vmn2r37	0.356	0.00150808		10574149	Nlrc5	0.490918	0.421784
10599088	4930408F14Rik	0.439	0.0924705		10550193	Gm3994	0.357	0.00707543		10503174	Chd7	0.49334	0.819282
10403046	AI324046	0.443	0.0446062		10550770	Vmn1r114	0.357	0.00137264		10563112	Snord33	0.495295	0.888432
10501494	Amy2b	0.448	0.073278		10411668	Ocln	0.358	0.00885704		10419733	Gm6683	0.5	0.75008
10513437	Mup11	0.449	0.0340603		10492355	Mme	0.359	0.0278207
10417366	ENSMUSG00000068790	0.45	0.0759382		10406176	Slc9a3	0.36	0.0012438
10403034	LOC100046275	0.456	0.049301		10550208	Gm3994	0.36	0.00268381
10375058	Hba-a2	0.459	0.0259305		10559880	Vmn2r33	0.36	0.00114121
10537650	Prss1	0.463	0.0221507		10585010	Apoa4	0.36	0.00847802
10513472	Mup19	0.464	0.00443408		10603914	Gm10058	0.36	0.00268438
10524698	Pla2g1b	0.464	0.0897667		10560740	Gm10670	0.363	0.00308835
10560481	Fosb	0.466	0.0139893		10536563	Cftr	0.364	0.0199065
10412211	Gzma	0.466	0.0758421		10560744	Vmn1r117	0.364	0.00572418
10518050	Cela2a	0.47	0.0564806		10587323	Gsta1	0.367	0.00394194
10527229	2810453I06Rik	0.475	0.0940977		10416777	Klf5	0.368	0.00532427
10420247	Mcpt4	0.475	0.0952643		10560728	Vmn1r158	0.369	0.00255866
10375051	Hba-a1	0.476	0.0957403		10575052	Cdh1	0.369	0.0116901
10501544	Amy2a5	0.477	0.114449		10560752	Vmn1r125	0.37	0.00189112
10419082	5730469M10Rik	0.478	0.0963316		10389261	Gm11437	0.372	0.00527883
10345436	LOC280487	0.478	0.151187		10419147	Gm10375	0.372	0.00286858
10419563	Rnase1	0.481	0.0510127		10560732	Vmn1r-ps79	0.372	0.00466453
10501500	Amy2a5	0.482	0.00115345		10560797	Vmn1r-ps79	0.372	0.00326741
10438435	Lamp3	0.482	0.0123865		10603936	Gm5168	0.374	0.0100633
10513504	Mup2	0.483	0.061834		10442357	Prss32	0.375	0.0177186
10593198	Fam55b	0.485	0.103721		10498710	Bche	0.375	0.00117406
10461152	Snhg1	0.488	0.103931		10526514	Cldn15	0.379	0.00750623
10412549	D830030K20Rik	0.489	0.0629471		10603926	Gm10058	0.379	0.0160945
					10535174	Tmem184a	0.381	0.00959818
					10577388	4930467E23Rik	0.381	0.00567868
					10501218	Gstm3	0.382	0.0123303
					10560785	Vmn1r-ps79	0.382	0.00331976
					10419128	Gm10375	0.383	0.00338527
					10444554	Slc44a4	0.384	0.0066529
					10430909	Cyp2d26	0.388	0.00719016
					10428955	Gsdmc2	0.393	0.00339344
					10560795	Vmn1r158	0.394	0.000474785
					10463308	Abcc2	0.395	0.00715955
					10559908	Vmn2r43	0.396	0.00326841
					10549921	Vmn2r43	0.398	0.000605362
					10560780	Vmn1r101	0.399	0.00378224
					10407072	Elovl7	0.403	0.00535604
					10417411	Gm3002	0.403	0.061047
					10539186	Reg3a	0.404	0.00559344
					10362511	Gstm3	0.405	0.0335854
					10419140	Gm10375	0.405	0.00614842
					10577361	4930467E23Rik	0.405	0.00553064
					10535559	Baiap2l1	0.407	0.0206771
					10578952	BC030870	0.407	0.00673475
					10465895	Fads2	0.41	0.00932879
					10514054	Nfib	0.412	0.0128561
					10462313	Slc1a1	0.413	0.00495379
					10428981	Gsdmc4	0.416	0.0224385
					10559890	Vmn2r43	0.416	0.025959
					10419111	Gm10375	0.417	0.0134355
					10549917	Vmn2r43	0.419	0.06844
					10587331	Gsta1	0.419	0.00269619
					10502565	Clca2	0.42	0.00790643
					10513420	Mup7	0.42	0.0259263
					10523563	Cds1	0.42	0.00694508
					10599673	Slxl1	0.421	0.0835675
					10513455	Mup2	0.423	0.0321442
					10495625	Dpyd	0.426	0.00365542
					10404649	Dsp	0.427	0.0162023
					10598203	Ccl28	0.427	0.0255916
					10504002	Spink4	0.429	0.0136142
					10487447	Mall	0.431	0.0327949
					10557165	2010110P09Rik	0.431	0.00356629
					10412537	Gm3002	0.432	0.0163625
					10496447	Adh6a	0.432	0.00715853
					10590844	Arhgap42	0.432	0.0318691
					10402575	Degs2	0.433	0.0342257
					10443786	Pde9a	0.433	0.00752634
					10559931	Vmn2r43	0.433	0.00225542
					10427075	Krt18	0.434	0.00909904
					10454172	Dsg2	0.435	0.0544147
					10405870	Vmn2r122	0.436	0.0361202
					10417371	Gm3696	0.438	0.0156618
					10417458	Gm5458	0.438	0.0900178
					10456653	Myo5b	0.439	0.00575731
					10485445	Ehf	0.439	0.00374516
					10555297	Kcne3	0.44	0.0112096
					10528815	5031410I06Rik	0.441	0.0107407
					10454881	0610010O12Rik	0.443	0.0142928
					10592084	St3gal4	0.443	0.0228764
					10351623	F11r	0.444	0.017207
					10404051	Hist1h4d	0.444	0.000739834
					10528804	5031410I06Rik	0.444	0.0218555
					10572527	4930467E23Rik	0.444	0.0112205
					10463023	Cyp2c66	0.445	0.00253281
					10501811	Slc44a3	0.445	0.000339108
					10587446	Myo6	0.445	0.0449944
					10436773	Gm7735	0.446	0.00494189
					10477935	Gm1332	0.446	0.0323531
					10503023	Cth	0.446	0.0192185
					10466110	Ms4a10	0.447	0.0519248
					10549929	Vmn2r33	0.447	0.00107833
					10417226	Gm3002	0.449	0.0111621
					10417264	Gm3002	0.449	0.0234377
					10513437	Mup11	0.449	0.0373375
					10458704	Spink3	0.45	0.0247227
					10598227	4930408F14Rik	0.451	0.0716159
					10405876	Gm10324	0.452	0.0821785
					10493382	Pklr	0.452	0.0123353
					10496438	Adh1	0.452	0.0184132
					10417421	Gm3696	0.455	0.0122665
					10395925	Mia2	0.456	0.0156881
					10417302	Gm3002	0.459	0.0211677
					10423654	Osr2	0.46	0.0403466
					10443408	Mapk13	0.46	0.0105889
					10528821	Gm10220	0.462	0.0198919
					10389025	Myo1d	0.463	0.0137919
					10447239	Abcg8	0.463	0.00325328
					10511560	Esrp1	0.465	0.0120734
					10519652	Gm6455	0.465	0.000196555
					10356137	Tm4sf20	0.467	0.00173516
					10492136	Dclk1	0.467	8.77352e-05
					10550786	Vmn1r132	0.467	0.00238093
					10465521	Plcb3	0.468	0.0213025
					10417461	Gm10406	0.469	0.017161
					10529824	Prom1	0.469	0.00699904
					10510221	Gm3579	0.47	0.0133929
					10519688	Gm6455	0.471	0.00238206
					10563802	Dbx1	0.471	0.000356312
					10389022	Myo1d	0.472	0.0169158
					10418169	1700054O19Rik	0.472	0.0507767
					10559420	Tmc4	0.472	0.0256415
					10560754	Vmn1r132	0.473	0.00176269
					10599084	4930408F14Rik	0.473	0.0774434
					10371230	Gna11	0.475	0.0648843
					10410204	Nlrp4f	0.476	0.0349953
					10445053	Trim31	0.476	0.0212964
					10438358	2013-09-05	0.477	0.0106005
					10501762	Snx7	0.477	0.0201364
					10545187	Gm1502	0.477	0.0338812
					10417258	Gm3002	0.478	0.0377745
					10441244	Fam3b	0.478	0.0211148
					10467041	Asah2	0.478	0.0233919
					10574532	Ces2d-ps	0.478	0.0173214
					10530615	Ociad2	0.479	0.00129809
					10417501	Gm5458	0.481	0.0778391
					10417359	Gm3002	0.483	0.0457616
					10345436	LOC280487	0.484	0.175875
					10514510	Cyp2j6	0.486	0.00958569
					10417446	4930555G01Rik	0.488	0.0299637
					10513472	Mup19	0.489	0.0489058
					10466530	Pcsk5	0.49	0.00236172
					10417366	ENSMUSG00000068790	0.491	0.053978
					10565627	Aqp11	0.491	0.00307679
					10565786	Mogat2	0.492	0.00944483
					10545958	Anxa4	0.494	0.0209074
					10347734	Sgpp2	0.495	0.0117766
					10417286	Gm3002	0.495	0.0166834
					10417326	Gm3002	0.495	0.0178198
					10597817	Cck	0.495	0.00922109
					10370552	Ppap2c	0.496	0.0194371
					10401829	Gm8300	0.496	0.0174656
					10409999	Fbp2	0.496	0.0228443
					10597960	Slc6a20a	0.496	0.00998184
