# Supplementary material for: Epigenetic modulation of type-1 diabetes via a dual effect on pancreatic macrophages and β cells
Source: eLife. 2014 Nov 19;3:e04631. doi: 10.7554/eLife.04631 (PMC4270084; doi:10.7554/eLife.04631)
Supplement: Supplementary file 3. — Expression of NF-κB target genes in pancreatic CD45+ cells of NOD mice treated with I-BET151. DOI: http://dx.doi.org/10.7554/eLife.04631.013 [file elife04631s003.xlsx]

## Sheet: UP genes
Supplementary File 3: Expression of NF-kB target genes in pancreatic CD45+ cells of NOD mice treated with I-BET151
2 wk treatment					48 hr treatment
Probe ID	Gene Symbol	FC IBET/DMSO	P value		Probe ID	Gene Symbol	FC IBET/DMSO	P value
10563597	Saa3	3.194	0.0822303		10563597	Saa3	5.044	0.0641066
10355403	Fn1	1.792	0.199688		10351206	Selp	3.669	0.0699574
10489204	Tgm2	1.597	0.0574333		10358434	Pla2g4a	2.862	0.114978
10560685	Bcl3	1.578	0.34364		10572897	Hmox1	2.712	0.143895
10569102	Irf7	1.554	0.0679551		10435704	Cd80	2.585	0.0440522
10478633	Mmp9	1.485	0.227109		10487588	Il1a	2.525	0.0199547
10508734	Ptafr	1.481	0.178228		10355403	Fn1	2.314	0.0654775
10569646	Ccnd1	1.463	0.15892		10476395	Bmp2	2.042	0.134851
10351206	Selp	1.202	0.687832		10450242	C4b	1.922	0.295419
10501164	Csf1	1.199	0.301036		10469816	Il1rn	1.869	0.121456
10487597	Il1b	1.174	0.307312		10569646	Ccnd1	1.843	0.263307
10582658	Agt	1.171	0.178256		10590635	Ccr5	1.715	0.369221
10485405	Cd44	1.17	0.19381		10597575	Plcd1	1.66	0.0536146
10464583	Gstp1	1.143	0.440514		10579958	Il15	1.586	0.0426802
10583519	Icam1	1.143	0.228191		10350516	Ptgs2	1.522	0.193257
10560575	Relb	1.141	0.586624		10413047	Plau	1.426	0.267136
10541885	Scnn1a	1.131	0.0377496		10593169	Apoc3	1.415	0.314102
10510516	Slc2a5	1.13	0.352234		10505438	Orm1	1.387	0.184613
10474295	Wt1	1.107	0.554176		10469322	Vim	1.351	0.25567
10364903	Amh	1.106	0.405188		10501164	Csf1	1.337	0.47033
10469322	Vim	1.103	0.162011		10409021	Tpmt	1.332	0.0053667
10444407	Ager	1.093	0.484461		10430660	Pdgfb	1.319	0.460428
10381172	Stat5a	1.09	0.344787		10541885	Scnn1a	1.309	0.136933
10435704	Cd80	1.087	0.786964		10439312	Cd86	1.296	0.11045
10375331	Il12b	1.086	0.579642		10580282	Junb	1.278	0.410116
10400405	Nfkbia	1.082	0.480629		10444890	Ier3	1.268	0.128199
10444244	Tap1	1.075	0.184895		10582997	Casp4	1.256	0.444962
10539244	Tacr1	1.073	0.697344		10441815	Sod2	1.244	0.143481
10493820	S100a6	1.072	0.226863		10510516	Slc2a5	1.217	0.0250436
10379524	Ccl11	1.065	0.856078		10349102	Bcl2	1.216	0.366362
10523151	Cxcl1	1.059	0.738378		10482772	Nr4a2	1.196	0.686155
10593169	Apoc3	1.058	0.73438		10400405	Nfkbia	1.161	0.18713
10385837	Il13	1.057	0.762852		10572077	Naf1	1.152	0.292109
10390763	Ccr7	1.056	0.676046		10539244	Tacr1	1.149	0.119289
10531407	Cxcl9	1.046	0.935764		10558992	Muc2	1.132	0.60908
10384725	Rel	1.031	0.20285		10379524	Ccl11	1.128	0.463249
10469289	Il15ra	1.027	0.822631		10571705	Irf2	1.099	0.458231
10351182	Sele	1.025	0.909893		10600901	Ar	1.082	0.835518
10590635	Ccr5	1.013	0.906226		10513739	Tnc	1.079	0.274112
10444752	Ltb	1.012	0.932194		10501608	Vcam1	1.071	0.734143
10441815	Sod2	1.008	0.851011		10497878	Il2	1.058	0.70543
10480760	Traf2	1.007	0.977584		10461402	Fth1	1.048	0.599713
10597575	Plcd1	1.007	0.869811		10474295	Wt1	1.041	0.8103
10571705	Irf2	1.002	0.948083		10385837	Il13	1.04	0.559935
10502299	Nfkb1	1.001	0.996987		10358027	Elf3	1.036	0.691278
10357878	Adora1	1	1		10346562	Cflar	1.004	0.954382
10501608	Vcam1	1	1		10582658	Agt	0.993	0.909547
10450508	Lta	0.997	0.979498		10469289	Il15ra	0.991	0.962141
10456005	Cd74	0.988	0.788294		10379228	Nos2	0.99	0.836232
10480734	Ptgds	0.988	0.860653		10398121	Bdkrb1	0.988	0.841596
10404840	Cd83	0.981	0.816121		10351182	Sele	0.985	0.883304
10558992	Muc2	0.978	0.868124		10523151	Cxcl1	0.97	0.70596
10349603	Il10	0.974	0.945713		10357878	Adora1	0.961	0.633037
10513739	Tnc	0.974	0.916141		10375331	Il12b	0.953	0.782868
10361292	Cr2	0.973	0.936179		10563303	Bax	0.951	0.608953
10531415	Cxcl10	0.972	0.96523		10444407	Ager	0.948	0.598372
10376060	Irf1	0.97	0.535385		10488655	Bcl2l1	0.946	0.698993
10461402	Fth1	0.967	0.831232		10487613	Pdyn	0.934	0.247926
10385870	Irf1	0.965	0.815934		10590801	Birc3	0.926	0.669332
10563303	Bax	0.964	0.815765		10598038	COX2	0.923	0.17514
10349102	Bcl2	0.963	0.845402		10480734	Ptgds	0.899	0.0878129
10379511	Ccl2	0.962	0.876627		10443527	Pim1	0.893	0.65481
10346551	Cflar	0.96	0.867024		10346551	Cflar	0.888	0.413841
10598038	COX2	0.959	0.387635		10385870	Irf1	0.882	0.293777
10424400	Myc	0.942	0.66095		10569102	Irf7	0.871	0.53864
10363475	Prf1	0.94	0.593901		10456005	Cd74	0.861	0.0601744
10487613	Pdyn	0.939	0.627954		10351658	Cd48	0.858	0.161463
10510580	Tnfrsf9	0.936	0.742728		10364903	Amh	0.852	0.265588
10572077	Naf1	0.936	0.857858		10560685	Bcl3	0.852	0.218358
10398121	Bdkrb1	0.933	0.573838		10464583	Gstp1	0.844	0.137904
10590801	Birc3	0.933	0.426443		10381172	Stat5a	0.836	0.015504
10439312	Cd86	0.929	0.760029		10384725	Rel	0.827	0.0501219
10481949	Traf1	0.927	0.609995		10379721	Ccl4	0.811	0.466642
10409021	Tpmt	0.926	0.748798		10359434	Fasl	0.796	0.567498
10488655	Bcl2l1	0.924	0.0853409		10357043	Bcl2	0.795	0.127284
10497931	Cflar	0.914	0.775976		10368144	Tnfaip3	0.793	0.213414
10482772	Nr4a2	0.912	0.651602		10583519	Icam1	0.786	0.046712
10593015	Cd3g	0.912	0.552097		10480760	Traf2	0.782	0.0176787
10368199	Myb	0.911	0.696133		10490672	Arfrp1	0.779	0.0265021
10490672	Arfrp1	0.91	0.675458		10389231	Ccl3	0.778	0.639626
10379228	Nos2	0.905	0.121177		10366586	Ifng	0.775	0.706756
10389207	Ccl5	0.902	0.596313		10497931	Cflar	0.77	0.0873183
10357043	Bcl2	0.898	0.267305		10463599	Nfkb2	0.764	0.00401551
10413047	Plau	0.892	0.479135		10531415	Cxcl10	0.756	0.650659
10351658	Cd48	0.885	0.437864		10389207	Ccl5	0.754	0.493812
10523156	Cxcl2	0.883	0.858381		10593015	Cd3g	0.749	0.252707
10358027	Elf3	0.879	0.0890197		10531407	Cxcl9	0.743	0.656838
10443527	Pim1	0.869	0.798495		10590791	Birc2	0.741	0.0965746
10579958	Il15	0.868	0.514929		10404389	Irf4	0.739	0.0012485
10346562	Cflar	0.864	0.149305		10390763	Ccr7	0.73	0.185645
10600901	Ar	0.853	0.615812		10424400	Myc	0.724	0.121813
10444890	Ier3	0.835	0.253959		10511363	Penk	0.719	0.279777
10350516	Ptgs2	0.822	0.102521		10502299	Nfkb1	0.716	0.0130181
10368144	Tnfaip3	0.805	0.484524		10548333	Cd69	0.711	0.199198
10511363	Penk	0.801	0.42926		10368199	Myb	0.69	0.0887538
10359434	Fasl	0.795	0.345692		10361292	Cr2	0.686	0.349272
10404389	Irf4	0.789	0.225136		10376060	Irf1	0.659	0.0675649
10364950	Gadd45b	0.768	0.401329		10560575	Relb	0.654	0.0195251
10580282	Junb	0.767	0.486059		10363475	Prf1	0.651	0.0476739
10590791	Birc2	0.766	0.312251		10404840	Cd83	0.643	0.0862501
10583100	Mmp8	0.763	0.171392		10510580	Tnfrsf9	0.62	0.0111983
10379721	Ccl4	0.761	0.351636		10364950	Gadd45b	0.614	0.0223293
10548333	Cd69	0.755	0.395664		10349603	Il10	0.613	0.36626
10582997	Casp4	0.754	0.469263		10481949	Traf1	0.582	0.00261182
10450501	Tnf	0.753	0.393375		10450508	Lta	0.58	0.022955
10450242	C4b	0.745	0.635334		10444244	Tap1	0.572	0.00492477
10366586	Ifng	0.691	0.156121		10444752	Ltb	0.555	0.0289605
10389231	Ccl3	0.632	0.168462		10450501	Tnf	0.496	0.00841114
