# Supplementary material for: Epigenetic modulation of type-1 diabetes via a dual effect on pancreatic macrophages and β cells
Source: eLife. 2014 Nov 19;3:e04631. doi: 10.7554/eLife.04631 (PMC4270084; doi:10.7554/eLife.04631)
Supplement: Supplementary file 4. — Transcripts over-represented in β cells of NOD mice treated with I-BET151. DOI: http://dx.doi.org/10.7554/eLife.04631.014 [file elife04631s004.xlsx]

## Sheet: Sheet3
Supplementary File 4: Transcripts over-represented in b cells of NOD mice treated with I-BET151
Probe ID	Gene Symbol	FC IBET/DMSO	P value
10563597	Saa3	16.195	0.0331561
10358476	Prg4	9.562	0.0240701
10539179	Reg3b	8.423	0.0377542
10363224	Fabp7	7.459	0.0142277
10464905	Npas4	4.872	0.0246762
10476512	Snap25	4.759	0.0175721
10349968	Chi3l1	4.755	0.0446594
10512279	Cntfr	4.637	0.01702
10367582	Vip	4.632	0.00349184
10539194	Reg2	4.211	0.0360041
10458247	Lrrtm2	4.113	0.0291832
10399407	Vsnl1	4.061	0.0188114
10539186	Reg3a	3.972	0.0366879
10602688	Usp51	3.908	0.0304826
10545561	Reg3d	3.833	0.0105927
10570741	Defb1	3.752	0.023804
10467887	Cpn1	3.709	0.011594
10547282	Zfp9	3.637	0.0237804
10462912	Lgi1	3.627	0.0280839
10484276	Neurod1	3.61	0.0298795
10443690	Glp1r	3.28	0.0250926
10545569	Reg3g	2.944	0.033921
10527565	Pdx1	2.82	0.0232391
10474312	Pax6	2.79	0.03013
10493052	Insrr	2.7	0.0379974
10531790	Nkx6-1	2.69	0.0197771
10488366	Nkx2-2	2.61	0.0269574
10580522	Tox3	2.59067	0.0271231
10596200	Tmem108	2.59067	0.0304451
10531100	Sult1d1	2.58398	0.0356431
10349157	Serpinb2	2.58	0.0234653
10529605	Wfs1	2.57069	0.0235756
10428619	Enpp2	2.5641	0.0407739
10598603	Sytl5	2.5641	0.0293877
10398442	Mir410	2.55754	0.0361274
10420730	Fdft1	2.55754	0.0219797
10454192	Ttr	2.55754	0.0258122
10568318	Prss53	2.55754	0.0290503
10379765	Hnf1b	2.55102	0.0119004
10578916	Sc4mol	2.53165	0.0419024
10494735	Gdap2	2.51889	0.03212
10506594	Acot11	2.5	0.022614
10571567	Sorbs2	2.5	0.0293378
10602009	Rnf128	2.5	0.0284523
10506004	Hook1	2.48139	0.0381878
10526277	Mlxipl	2.48139	0.0321528
10595033	Scg3	2.48139	0.0364325
10543120	Ica1	2.47525	0.0363581
10601312	Chic1	2.47525	0.0361767
10357535	Pfkfb2	2.46914	0.030446
10347036	Mtap2	2.457	0.0344373
10359754	Mpzl1	2.457	0.0341339
10362379	Echdc1	2.44499	0.00980732
10511819	Klhl32	2.44499	0.0299708
10545242	Igk-V19-20	2.44499	0.0497377
10561927	Aplp1	2.44499	0.0303425
10477644	Trp53inp2	2.43309	0.0209291
10602068	Mid2	2.43309	0.0331101
10346878	Zdbf2	2.42718	0.041811
10442887	Fbxl16	2.42131	0.0272335
10603814	Slc9a7	2.42131	0.0362356
10355024	Ica1l	2.42115	0.0200831
10463355	Scd2	2.41546	0.0290319
10502224	Sgms2	2.41205	0.0289067
10503218	Chd7	2.40385	0.0368632
10528008	Steap2	2.40385	0.0188754
10363455	Pcbd1	2.403	0.0116251
10483719	Chn1	2.403	0.0273487
10419015	Cdhr1	2.39808	0.0339352
10473312	Fam171b	2.39234	0.0356709
10488387	Napb	2.38507	0.0181474
10492964	Cd5l	2.3837	0.0195376
10368527	Hint3	2.38095	0.0230624
10377431	Vamp2	2.38095	0.0146226
10398432	Mir377	2.3753	0.049538
10531869	Mapk10	2.37509	0.0271572
10411804	Mast4	2.36967	0.0357851
10362472	Rsph4a	2.36655	0.0189284
10482772	Nr4a2	2.36407	0.0314488
10529979	Ppargc1a	2.36407	0.0270287
10398075	Serpina3n	2.35858	0.0183651
10476633	Pcsk2	2.35849	0.0385208
10554240	Isg20	2.35849	0.0201356
10606315	Taf9b	2.35849	0.0100547
10384064	Camk2b	2.35294	0.029494
10474814	Disp2	2.35294	0.0412264
10381574	Rundc3a	2.34192	0.0296337
10508770	Gm13033	2.34192	0.0295708
10559790	Zim1	2.34192	0.0277524
10428089	Nipal2	2.33645	0.0222227
10505705	Sh3gl2	2.33645	0.0225878
10463997	Pdcd4	2.33255	0.0266788
10506883	Rab3b	2.33255	0.00585006
10411332	Hmgcr	2.331	0.0374986
10423024	Capsl	2.32558	0.0281558
10445338	Enpp5	2.32558	0.0356572
10496854	Ttll7	2.32558	0.0260146
10485979	Gjd2	2.32398	0.0332786
10402195	Tc2n	2.32019	0.00720267
10530615	Ociad2	2.32019	0.016165
10596051	Tmem22	2.32019	0.0421729
10431915	Slc38a4	2.31655	0.0324657
10369481	H2afy2	2.31481	0.0162178
10379215	Ift20	2.31481	0.0156867
10475378	Casc4	2.31481	0.0378773
10565627	Aqp11	2.31481	0.0247208
10380303	Car10	2.30842	0.0255418
10406229	Pcsk1	2.30842	0.0314556
10481627	Lcn2	2.30415	0.0440445
10575153	Cyb5b	2.30415	0.0246199
10473349	Ypel4	2.29885	0.0244441
10499412	Rab25	2.29855	0.00821641
10359689	Atp1b1	2.29358	0.0296912
10462507	Papss2	2.29358	0.0330391
10359851	Uck2	2.29017	0.0287183
10407431	Ucn3	2.29017	0.025138
10514240	Slc24a2	2.29017	0.0285545
10368918	Sobp	2.28833	0.0228037
10368577	Rnf217	2.28311	0.0316421
10491171	Slc2a2	2.28311	0.0372105
10373515	Suox	2.2779	0.0253199
10388880	Tmem97	2.2779	0.00124062
10415980	Fbxo16	2.2779	0.0301877
10442238	3110052M02Rik	2.27273	0.0132973
10408268	Scgn	2.26862	0.0276172
10464030	Adra2a	2.26757	0.0275242
10501374	5330417C22Rik	2.26757	0.0303039
10501802	Tmem56	2.26757	0.0426234
10574259	Gpr56	2.26757	0.0329646
10392910	C630004H02Rik	2.25734	0.0360874
10406852	Cnn3	2.25734	0.0410562
10478374	Gdap1l1	2.25734	0.0231682
10359908	Rgs4	2.25714	0.0370511
10364784	Reep6	2.25714	0.023828
10557124	Scnn1b	2.25714	0.0226138
10499483	Fdps	2.25225	0.0250034
10368101	D10Bwg1379e	2.24215	0.0423813
10465701	Lgals12	2.24215	0.0227476
10351971	Fmn2	2.24091	0.0366546
10423030	Prlr	2.24091	0.0352667
10474229	Cd59a	2.24091	0.0198699
10573979	Gnao1	2.24091	0.0298241
10601296	---	2.23776	0.0236283
10412466	Hmgcs1	2.23714	0.0438199
10559796	Peg3	2.23714	0.0432886
10345762	Il1r1	2.23286	0.0333839
10422244	Slitrk6	2.23286	0.0249211
10519855	Cacna2d1	2.23286	0.0330451
10513869	Megf9	2.23214	0.0343064
10486710	Lcmt2	2.22486	0.0164615
10538247	Npy	2.22264	0.00575364
10453256	Kcng3	2.21729	0.0327573
10531653	Tmem150c	2.21729	0.0249483
10532944	Mlec	2.21729	0.0281149
10534021	Rimbp2	2.21729	0.0364806
10430438	Ankrd54	2.21239	0.013166
10344679	St18	2.20899	0.0362749
10556426	Parva	2.20751	0.023063
10582545	Mela	2.20751	0.0560756
10479761	Meig1	2.193	0.00779642
10385096	Kcnip1	2.18818	0.0372807
10516064	Mfsd2a	2.18818	0.0309038
10535174	Tmem184a	2.18818	0.0292121
10456353	Grp	2.18552	0.0282874
10533401	Cux2	2.18341	0.0223519
10534395	Cldn4	2.18341	0.0418091
10359849	Uck2	2.17865	0.0315102
10447100	Morn2	2.17865	0.0160177
10495794	Pde5a	2.17848	0.0189786
10495993	Elovl6	2.17778	0.030754
10497663	Slc7a14	2.17778	0.0362966
10361191	Syt14	2.17391	0.0356235
10384940	Erlec1	2.17391	0.0228842
10404792	Phactr1	2.17391	0.0373395
10415784	Trim13	2.17391	0.00351513
10427075	Krt18	2.17391	0.035977
10481518	Ptges	2.17391	0.0309506
10547322	Cacna1c	2.17391	0.0344525
10456836	St8sia5	2.17129	0.0238605
10399308	Fkbp1b	2.17008	0.0155124
10354529	1700019D03Rik	2.1692	0.0369523
10489463	Slpi	2.1692	0.0373087
10357371	Tmem163	2.1645	0.0202929
10358027	Elf3	2.1645	0.0377421
10356154	Sphkap	2.16414	0.0302299
10387855	Alox15	2.16243	0.0368298
10414192	Mat1a	2.15983	0.0267215
10590306	Entpd3	2.15983	0.0236803
10361642	Lrp11	2.15517	0.0357712
10365408	Ric8b	2.15517	0.0305866
10390691	Nr1d1	2.15517	0.0329918
10455374	Stk32a	2.15517	0.045017
10509063	Il22ra1	2.15517	0.00577355
10519612	9330182L06Rik	2.15517	0.0456825
10590830	AK129341	2.15517	0.0265577
10596718	Slc38a3	2.15517	0.00585903
10398420	Mir382	2.15054	0.0477567
10427402	Ghr	2.14725	0.0304283
10355813	Ptprn	2.143	0.0265445
10399121	Ptprn2	2.14133	0.0336297
10510413	Gm572	2.14133	0.0302186
10472235	Dapl1	2.13973	0.0163583
10400170	Prkd1	2.13675	0.0301668
10430956	Cyb5r3	2.13675	0.0175685
10494069	Celf3	2.13224	0.029699
10463737	Ina	2.1322	0.0180146
10551852	Clip3	2.1322	0.0203198
10424349	Sqle	2.12766	0.0420531
10495285	Sort1	2.12766	0.0214875
10556442	Tead1	2.12766	0.0250533
10469622	Gpr158	2.1248	0.0347096
10451363	Srf	2.11864	0.0270436
10598359	Syp	2.11864	0.0308634
10485170	Cry2	2.11739	0.0307315
10403658	Gng4	2.11003	0.0213012
10559580	Syt5	2.11003	0.030051
10509441	Ece1	2.1097	0.032046
10564343	Tjp1	2.1097	0.0382998
10574033	Nup93	2.1097	0.0364462
10389795	Stxbp4	2.10865	0.0169721
10412909	Fdft1	2.10865	0.02989
10419223	Fermt2	2.10526	0.034334
10498907	Glrb	2.10526	0.0391478
10527323	Bhlha15	2.10526	0.00227983
10503222	Chd7	2.1027	0.0356254
10453373	Prepl	2.10192	0.0334174
10598493	Pcsk1n	2.10192	0.0171677
10347073	Unc80	2.10084	0.0348612
10361023	Prox1	2.10084	0.0393795
10423049	Prlr	2.10084	0.0507774
10437210	Bace2	2.10084	0.0385601
10604564	Gpc4	2.10084	0.0339808
10356968	Pam	2.09644	0.0430985
10466963	9930021J03Rik	2.09644	0.028599
10501811	Slc44a3	2.09644	0.0351294
10457942	Syt4	2.09542	0.0317298
10486041	Meis2	2.09522	0.025457
10389674	Dynll2	2.09205	0.0173404
10507015	Agbl4	2.09205	0.0259911
10350951	Tnr	2.08768	0.0200831
10396952	Ttc9	2.08768	0.039966
10442236	3110052M02Rik	2.08768	0.0308273
10530089	Cckar	2.08768	0.00892521
10404702	Gcnt2	2.08333	0.035939
10432032	Vdr	2.08196	0.0226032
10433782	Efcab1	2.08196	0.0312557
10353192	Eya1	2.08097	0.026235
10434668	Tmem97	2.07469	0.00223996
10542917	Hepacam2	2.07469	0.0394916
10553773	Gabrb3	2.0738	0.0322401
10599927	Aff2	2.0738	0.0337455
10474972	Chac1	2.07039	0.0236029
10433163	Ppp1r1a	2.06887	0.0213229
10463732	Ina	2.06667	0.0287239
10502205	Hadh	2.06667	0.0269828
10531034	Ugt2b34	2.06667	0.0409065
10535577	Tmem130	2.06667	0.022582
10386211	Fam183b	2.06612	0.01438
10440918	Tmem50b	2.06612	0.0194501
10498210	Nbea	2.06612	0.0390522
10554269	Abhd2	2.06612	0.0381069
10422512	A2ld1	2.06238	0.01063
10344805	Cspp1	2.06186	0.0166465
10474936	Spint1	2.05957	0.0289557
10598626	Tspan7	2.05957	0.0283362
10355960	Scg2	2.05761	0.0369256
10443535	Tbc1d22b	2.05761	0.0319265
10563487	Abcc8	2.05761	0.0411373
10398362	AF357355	2.05339	0.0469503
10424086	Slc30a8	2.05339	0.0446675
10369835	Phyhipl	2.05252	0.017233
10511560	Esrp1	2.05252	0.0393795
10432918	Krt8	2.04953	0.0302831
10360418	Rgs7	2.04918	0.0482658
10377673	Cldn7	2.04918	0.0413121
10453518	Nrxn1	2.04918	0.0431785
10484307	Frzb	2.0455	0.0346721
10385495	Cdk2ap1	2.04499	0.00883945
10512807	Gabbr2	2.04499	0.0388431
10551215	Rnf170	2.04499	0.0129125
10551966	Hspb6	2.04499	0.0276192
10579799	Tmem184c	2.04499	0.0259401
10496438	Adh1	2.04082	0.0398453
10549842	Zfp667	2.04082	0.0326363
10378568	Mir22	2.03684	0.0216877
10603746	Maob	2.03684	0.0339713
10603573	Sytl5	2.03666	0.0368586
10397882	Chga	2.03252	0.0402626
10432404	Tuba1a	2.03252	0.0288486
10565873	Ppme1	2.03252	0.0409952
10579724	Slc35e1	2.03252	0.0282067
10417807	Kcnk16	2.03158	0.0279955
10466886	Glis3	2.03056	0.0259689
10430804	Pppde2	2.02467	0.0236057
10531149	Gc	2.02467	0.0325266
10409330	4833439L19Rik	2.02429	0.0220422
10533807	Cdk2ap1	2.02429	0.00911074
10383671	Drg1	2.0202	0.00854033
10411519	Mtap1b	2.0202	0.0362988
10464471	Gal	2.0202	0.0169989
10519770	Pclo	2.0178	0.0302778
10540401	Lrrn1	2.0008	0.0263448
10585851	Hcn4	2	0.0317192
